# Supplementary material for: Conformational changes induced by K949A mutation in the CRISPR-Cas12a complex drives an effective target-binding mechanism
Source: Curr Res Struct Biol. 2025 Aug 8;10:100173. doi: 10.1016/j.crstbi.2025.100173 (PMC12392662; doi:10.1016/j.crstbi.2025.100173)
Supplement: Multimedia component 1 [file mmc1.xlsx]

## Sheet: Sheet1
Wildtype			RR Variant			RVRm			RVR variant			RRm
Residue 1	Residue 2	Correlation Coefficient	Residue 1	Residue 2	Correlation Coefficient	Residue 1	Residue 2	Correlation Coefficient	Residue 1	Residue 2	Correlation Coefficient	Residue 1	Residue 2	Correlation Coefficient
1091	294	0.5546	1169	384	0.5872	1167	383	0.6122	959	519	0.5436	1167	384	0.6768
959	523	0.5429	959	523	0.5693	1094	294	0.5861	959	522	0.5365	1167	383	0.6439
1169	384	0.5411	959	519	0.5655	1091	294	0.5818	959	523	0.5213	1167	382	0.6143
959	465	0.534	959	522	0.5621	959	519	0.5652	1167	383	0.5144	1167	387	0.6037
959	522	0.5331	959	465	0.5382	959	522	0.5552	959	518	0.5067	1166	383	0.5804
959	519	0.533	959	469	0.5363	1167	382	0.5528	1167	382	0.5026	959	519	0.5505
959	469	0.5213	959	518	0.5272	959	523	0.5526	959	520	0.4932	959	522	0.5456
1169	387	0.5091	959	515	0.5191	959	515	0.5431	959	469	0.4931	959	523	0.5455
1094	294	0.5016	959	520	0.5083	1091	293	0.5394	959	465	0.4778	959	465	0.5385
959	520	0.4877	1169	388	0.5017	959	469	0.5392	958	523	0.4733	1166	382	0.5327
958	523	0.4834	958	523	0.4974	959	518	0.5375	959	515	0.4728	1166	384	0.5324
1169	383	0.483	960	523	0.4936	1166	382	0.5347	956	523	0.4639	1169	382	0.5301
959	518	0.4822	1169	387	0.486	1168	382	0.5216	960	462	0.4574	1171	382	0.5162
1169	411	0.4713	956	523	0.4845	959	465	0.5115	1167	384	0.4546	959	469	0.5161
959	515	0.4696	960	465	0.4806	1166	383	0.5105	958	522	0.4509	1168	382	0.5159
960	523	0.4634	958	469	0.4766	1167	384	0.5101	959	521	0.45	959	518	0.5115
958	465	0.4631	958	465	0.4765	959	520	0.5078	959	524	0.4463	1167	385	0.511
1091	293	0.4608	1169	391	0.4706	1093	294	0.5069	956	519	0.4458	1169	381	0.5091
960	465	0.4604	1170	384	0.4701	1168	383	0.5031	1167	377	0.4442	959	520	0.507
959	521	0.4584	1169	383	0.4699	960	462	0.5024	958	469	0.4418	959	515	0.4993
958	469	0.4579	959	521	0.4694	958	523	0.4961	960	523	0.4412	958	523	0.4896
1167	411	0.4576	960	522	0.4608	958	469	0.4887	958	462	0.4374	1167	388	0.4835
1090	294	0.4571	959	472	0.4567	1167	377	0.485	958	519	0.4362	1167	376	0.4827
960	462	0.4556	958	522	0.4563	960	523	0.4826	1167	376	0.4345	960	523	0.4801
958	462	0.4545	960	462	0.4561	1168	377	0.4803	959	516	0.434	1171	383	0.4765
1090	293	0.4524	959	468	0.4539	1094	293	0.48	957	519	0.4334	960	465	0.4741
956	523	0.4523	959	470	0.4534	1165	383	0.4788	959	462	0.4284	956	523	0.4725
959	462	0.4503	959	516	0.4534	958	466	0.4779	960	465	0.4266	959	521	0.47
1088	294	0.4482	1169	385	0.4514	1168	381	0.4772	1166	382	0.425	1168	384	0.4695
959	524	0.4449	959	524	0.4507	1167	376	0.4748	956	522	0.4249	1167	373	0.466
1089	294	0.4421	1169	411	0.4473	959	468	0.4733	1001	197	0.4231	958	465	0.4655
958	522	0.4418	955	523	0.4453	959	470	0.4732	960	522	0.4198	1166	387	0.4631
1167	387	0.4375	957	469	0.443	960	465	0.473	1166	383	0.4192	1168	383	0.4618
1167	384	0.4343	958	466	0.4412	1091	290	0.4719	956	520	0.4156	958	522	0.4574
1095	294	0.4306	962	523	0.4394	956	523	0.4715	958	465	0.4152	1171	384	0.4537
958	519	0.4267	958	519	0.4391	959	472	0.4675	959	470	0.4134	960	522	0.4511
1093	294	0.4256	961	523	0.4362	958	465	0.4657	959	472	0.4128	959	524	0.4503
957	523	0.4253	959	466	0.4358	958	522	0.4631	1167	385	0.4127	958	469	0.4485
955	523	0.4237	956	519	0.4339	959	521	0.4628	956	524	0.4121	960	462	0.4451
957	469	0.423	1001	307	0.4325	1091	291	0.4608	957	523	0.4114	959	468	0.4423
1088	297	0.4217	1169	382	0.4317	1164	383	0.4599	957	469	0.411	959	472	0.4397
1169	391	0.4216	1169	389	0.4278	959	524	0.4581	959	468	0.41	1167	377	0.4374
1092	294	0.4213	956	522	0.4256	1168	376	0.4578	955	523	0.4077	959	470	0.4368
959	470	0.4209	959	462	0.423	959	466	0.4567	1001	193	0.4051	959	516	0.4364
960	522	0.4198	957	523	0.4214	958	462	0.4557	1167	373	0.4044	1165	383	0.4352
957	519	0.4198	1169	376	0.4214	1092	294	0.4556	959	466	0.4039	1167	389	0.4338
961	523	0.4189	958	462	0.4203	959	516	0.4549	1001	192	0.4013	956	519	0.4328
1091	291	0.4187	1169	373	0.4184	1166	384	0.4542	1165	383	0.4013	961	523	0.4324
962	523	0.4157	955	465	0.4174	957	469	0.454	958	520	0.3978	958	462	0.4319
1168	411	0.4157	961	526	0.416	960	522	0.4536	957	522	0.3977	1167	386	0.4312
1169	412	0.4133	959	473	0.4153	1167	385	0.449	958	524	0.3972	959	462	0.431
959	516	0.4133	959	471	0.415	1168	384	0.4455	1001	187	0.3965	961	526	0.4307
1169	388	0.4128	959	464	0.415	958	519	0.4443	1167	381	0.3898	1165	384	0.4301
959	466	0.4127	957	519	0.414	1167	373	0.444	955	522	0.3897	958	519	0.4292
1094	293	0.411	1170	383	0.4138	959	464	0.443	961	523	0.3892	1169	384	0.427
959	472	0.411	956	465	0.4115	1091	297	0.4416	958	466	0.3885	955	523	0.4256
956	519	0.4108	956	469	0.4093	1091	289	0.4413	955	519	0.3882	962	523	0.425
959	468	0.4101	961	522	0.4075	1095	294	0.4412	956	469	0.3875	1165	382	0.4219
957	465	0.4054	960	519	0.4066	1093	291	0.44	1166	384	0.3869	959	466	0.4214
961	526	0.4024	955	469	0.4065	1092	404	0.4378	1052	187	0.3866	957	523	0.4204
1169	385	0.402	961	462	0.4058	1097	294	0.4356	959	464	0.3866	1170	382	0.4199
955	465	0.4009	955	522	0.4057	1089	294	0.4348	962	523	0.3844	956	522	0.4197
1169	373	0.3991	957	465	0.4014	1168	380	0.4344	959	471	0.3818	1169	385	0.4175
1090	297	0.3972	956	524	0.4003	959	462	0.4343	960	524	0.3813	957	519	0.4165
961	524	0.3961	960	524	0.3994	959	473	0.4343	1165	384	0.38	1169	383	0.4131
956	522	0.3951	960	469	0.3986	1088	297	0.434	957	520	0.3799	957	469	0.4131
956	465	0.3951	958	520	0.3971	956	519	0.4334	1165	382	0.3783	1166	373	0.4099
1169	382	0.3942	961	465	0.3964	1167	381	0.4327	959	323	0.3782	1166	385	0.4081
1167	391	0.3934	1001	193	0.3961	961	523	0.4318	959	473	0.3782	958	466	0.4055
957	522	0.3913	961	524	0.3951	1088	294	0.4304	1167	387	0.3781	961	524	0.4048
958	524	0.3888	962	522	0.3949	1001	197	0.429	958	518	0.3766	961	522	0.4041
959	471	0.3885	956	520	0.3949	959	471	0.4274	1167	380	0.3757	959	471	0.4026
1091	295	0.388	958	524	0.3919	1094	297	0.4264	955	462	0.3748	959	464	0.4018
1167	412	0.388	1170	387	0.3917	1091	295	0.4263	961	526	0.3742	1166	376	0.4017
956	469	0.3877	958	470	0.3916	1090	294	0.426	961	524	0.3734	960	524	0.4008
960	524	0.3867	957	522	0.3915	1093	293	0.4253	955	469	0.3725	959	473	0.3999
1169	376	0.3866	955	519	0.3912	955	523	0.4238	956	518	0.3725	957	522	0.3973
959	473	0.3865	954	523	0.3906	957	519	0.4236	961	522	0.3722	957	465	0.3967
956	524	0.3847	1170	388	0.3901	1168	385	0.4235	1001	307	0.3717	955	465	0.3962
955	462	0.3846	1169	386	0.388	956	522	0.4223	959	517	0.3716	956	520	0.3948
959	464	0.3846	960	466	0.3875	1164	382	0.422	957	462	0.3702	956	465	0.3947
955	469	0.3844	959	467	0.3874	957	523	0.4218	960	519	0.369	956	524	0.3946
958	466	0.3843	958	518	0.3838	1090	293	0.4217	957	465	0.369	1167	415	0.3944
1091	292	0.3839	959	459	0.3832	960	466	0.4199	952	523	0.3689	958	524	0.3928
1167	383	0.3839	960	518	0.3831	1210	404	0.4191	1173	383	0.3686	1167	391	0.3924
960	469	0.3832	960	520	0.3823	958	470	0.4184	954	523	0.367	955	522	0.3923
957	462	0.3826	955	462	0.3809	1094	295	0.4175	958	521	0.3662	958	520	0.3919
954	523	0.3823	959	517	0.3802	962	523	0.4174	956	465	0.3618	1167	390	0.3914
958	520	0.3823	1169	377	0.3794	1094	291	0.4154	960	469	0.3615	960	519	0.3908
955	522	0.3819	960	521	0.3793	1168	378	0.4154	955	465	0.3605	1168	387	0.3895
1088	293	0.3807	954	469	0.3786	1166	385	0.4145	960	466	0.3602	1169	380	0.3861
1168	412	0.3802	1169	392	0.3785	956	469	0.414	957	518	0.3593	961	525	0.3852
961	522	0.3795	1169	390	0.3768	959	467	0.4121	957	515	0.357	956	469	0.3837
1089	293	0.3793	958	464	0.3762	1091	296	0.4112	1052	186	0.3566	1166	377	0.3833
956	520	0.3791	952	523	0.3753	1208	404	0.4111	959	467	0.3553	959	459	0.3817
955	519	0.3788	1001	197	0.3746	1091	292	0.4109	1001	196	0.3551	1168	385	0.3815
1168	387	0.3787	958	515	0.3742	1090	297	0.4107	962	522	0.355	1164	382	0.3805
1169	389	0.3756	962	525	0.3738	959	459	0.4105	956	521	0.355	1167	381	0.3802
960	519	0.3741	960	463	0.3726	1092	293	0.4096	955	520	0.3543	960	521	0.3786
1169	408	0.3731	958	463	0.3726	1167	380	0.409	960	518	0.3541	962	522	0.3784
1091	290	0.3722	962	524	0.3722	961	522	0.4088	956	516	0.3536	955	519	0.377
1169	415	0.3719	958	521	0.3721	961	524	0.4067	954	519	0.3536	960	469	0.3767
961	465	0.3714	959	463	0.3718	961	526	0.4066	1168	383	0.3533	958	521	0.3764
1167	408	0.3707	956	518	0.3711	961	462	0.4053	958	470	0.3522	1171	385	0.3764
958	521	0.3696	961	525	0.3711	958	464	0.4053	957	516	0.3522	1164	383	0.3762
952	523	0.3674	954	465	0.3709	960	524	0.4049	1001	198	0.3517	954	523	0.3755
1088	298	0.3673	1170	382	0.3702	1088	298	0.4042	956	462	0.3515	1167	380	0.3754
956	462	0.3667	959	514	0.3691	1090	286	0.4033	958	515	0.3507	955	469	0.375
962	524	0.3666	1170	391	0.3689	1096	294	0.4024	960	520	0.3499	1169	376	0.3749
962	522	0.3666	962	465	0.3689	1165	382	0.4023	1166	376	0.3498	961	465	0.3742
953	523	0.3654	960	464	0.3686	958	520	0.4021	955	524	0.3492	959	467	0.3739
959	467	0.3648	1170	385	0.3684	1167	387	0.4018	1168	382	0.3486	1166	388	0.3738
1168	384	0.3642	956	515	0.368	955	469	0.4002	1001	186	0.348	960	520	0.3735
961	462	0.3638	957	515	0.3679	1166	376	0.4002	959	459	0.3475	958	518	0.3726
958	518	0.3632	957	466	0.3667	955	462	0.3997	956	515	0.3474	959	323	0.3715
961	525	0.3623	1169	412	0.366	956	520	0.3993	1173	382	0.3473	1164	384	0.37
957	520	0.3619	959	330	0.365	957	522	0.3986	1166	377	0.3468	1171	387	0.3693
1169	386	0.3613	955	466	0.3644	1094	290	0.3984	960	464	0.3458	959	517	0.3691
1091	297	0.3606	960	515	0.364	960	469	0.3981	1001	188	0.3456	962	525	0.3687
1167	388	0.3586	1169	395	0.3639	1090	287	0.3981	960	521	0.3454	1165	387	0.3687
1095	293	0.3579	958	467	0.3626	958	524	0.3979	1167	374	0.3453	960	466	0.3677
1087	297	0.3579	962	519	0.3621	955	522	0.3978	1167	388	0.3446	960	518	0.3674
959	459	0.3578	956	521	0.362	960	519	0.3975	1001	189	0.3445	962	524	0.3659
960	521	0.357	954	519	0.3599	956	524	0.3972	954	522	0.3444	961	462	0.365
960	466	0.3569	956	462	0.3594	960	464	0.3969	958	516	0.3437	1167	372	0.3649
962	525	0.3568	959	474	0.3583	1094	296	0.396	1167	386	0.3434	958	470	0.3641
958	470	0.3561	957	520	0.3577	1166	381	0.3955	1166	385	0.3432	957	520	0.3628
954	465	0.3561	1170	411	0.3566	1098	294	0.3949	961	462	0.3429	1172	382	0.3621
1098	294	0.356	955	524	0.3561	1168	373	0.3924	959	514	0.3427	959	330	0.362
1169	414	0.3553	954	522	0.3558	958	515	0.3921	962	524	0.3425	956	518	0.3618
1088	295	0.3551	958	468	0.3553	1092	289	0.391	954	469	0.3421	952	523	0.3617
1096	294	0.3549	959	511	0.355	955	465	0.3909	959	324	0.341	959	463	0.3611
1094	295	0.3533	962	462	0.3549	1093	290	0.3903	953	519	0.3393	1171	376	0.361
955	524	0.3532	956	466	0.354	1171	382	0.3902	952	519	0.3389	958	515	0.3601
1097	294	0.353	955	520	0.3534	1092	291	0.3902	953	523	0.3384	959	327	0.3596
1090	296	0.3529	963	523	0.3522	958	518	0.3898	958	464	0.3384	957	515	0.3593
1169	390	0.3526	956	525	0.3519	1167	378	0.3898	956	525	0.3383	955	462	0.3593
960	520	0.3521	959	334	0.3518	958	467	0.3895	1167	378	0.3378	956	521	0.3589
1168	408	0.3512	959	327	0.3518	957	465	0.3894	1173	384	0.337	1168	376	0.3546
954	469	0.3503	960	470	0.3513	957	515	0.3894	1001	185	0.3367	957	462	0.3541
957	515	0.3484	959	324	0.3496	959	517	0.3894	957	524	0.336	959	324	0.3535
954	519	0.3484	958	471	0.3489	956	465	0.3886	954	462	0.3345	956	515	0.3523
959	323	0.3475	959	331	0.3481	1166	377	0.3884	955	518	0.3342	1171	381	0.3515
1094	291	0.3466	957	518	0.348	957	466	0.3868	952	522	0.3334	958	464	0.3512
1092	293	0.3466	957	470	0.3476	1164	384	0.3861	957	466	0.333	1169	377	0.3512
1169	377	0.3464	957	462	0.3474	959	323	0.3857	962	519	0.3326	1167	392	0.3508
1169	410	0.3461	961	519	0.3465	1171	383	0.3841	959	513	0.3316	1170	383	0.3501
960	518	0.346	1170	373	0.3462	1095	293	0.3836	1166	381	0.3309	1167	374	0.3495
1088	296	0.3454	959	323	0.3449	1165	384	0.3831	1052	188	0.3309	953	523	0.349
1089	297	0.3451	1170	376	0.3445	1209	404	0.3829	961	465	0.3285	956	462	0.3488
959	463	0.3449	962	520	0.3445	1167	386	0.3825	959	463	0.3282	959	514	0.3487
1214	294	0.3448	1168	384	0.3433	1126	294	0.3824	952	524	0.3282	962	519	0.3485
1093	293	0.3443	1169	410	0.343	1091	298	0.3823	1001	308	0.3276	955	524	0.3485
959	517	0.344	959	513	0.343	1089	297	0.3822	959	511	0.3273	1167	414	0.3483
957	518	0.3432	956	516	0.343	955	519	0.382	959	330	0.3273	1168	381	0.3478
959	330	0.3431	953	523	0.343	1091	287	0.3812	959	474	0.3268	1167	411	0.3466
962	465	0.3428	1169	408	0.3423	954	523	0.3807	1168	384	0.3258	960	464	0.3466
956	521	0.3427	958	516	0.3417	960	463	0.3803	963	523	0.3249	959	334	0.3461
956	518	0.3423	1169	372	0.3414	958	463	0.3803	960	463	0.3249	956	525	0.3461
1094	297	0.3421	955	518	0.3406	961	465	0.3801	956	466	0.3237	957	518	0.3459
956	525	0.342	955	515	0.34	955	466	0.3801	954	465	0.3234	954	465	0.3457
958	515	0.3417	958	472	0.3396	1001	193	0.3781	1166	373	0.3233	959	474	0.3457
962	519	0.3414	963	525	0.3394	960	518	0.3778	1166	387	0.323	960	515	0.3444
954	462	0.3412	961	520	0.3388	1094	298	0.3777	957	470	0.3228	958	463	0.3441
959	327	0.341	1170	389	0.3386	1094	289	0.377	959	476	0.3225	954	469	0.3437
954	522	0.3405	958	473	0.3385	1210	407	0.3768	955	466	0.3223	1167	378	0.3435
1168	391	0.3403	960	459	0.3384	1092	290	0.3767	957	521	0.322	959	331	0.3434
1167	407	0.3396	1169	414	0.3383	962	522	0.3763	1001	195	0.3216	1170	384	0.3433
953	519	0.3394	954	462	0.3373	960	520	0.3761	962	525	0.3205	1172	383	0.3431
1091	296	0.3393	1169	380	0.3373	958	521	0.3755	959	334	0.32	1171	377	0.3428
955	520	0.3391	959	458	0.3366	956	515	0.3751	1167	389	0.3196	954	522	0.3427
1126	294	0.3387	961	521	0.3355	954	469	0.3746	960	515	0.3195	962	465	0.3422
957	466	0.3372	954	466	0.3351	1169	377	0.3728	1165	385	0.3192	958	468	0.3419
959	474	0.3368	959	476	0.3349	1091	286	0.3726	1001	310	0.3192	955	520	0.3412
1167	410	0.3361	957	516	0.3344	1094	292	0.3723	1052	189	0.3186	1171	373	0.3407
959	514	0.3349	1001	308	0.3344	959	463	0.3722	952	520	0.318	1167	375	0.34
958	464	0.3349	952	522	0.3333	956	518	0.3718	959	512	0.3179	957	466	0.3397
1086	294	0.3334	960	525	0.333	960	515	0.3712	955	521	0.3175	956	516	0.3384
1169	407	0.3333	1001	198	0.3325	1089	293	0.3706	962	520	0.3174	1166	389	0.3377
1169	287	0.3322	960	468	0.3324	956	466	0.3704	1001	191	0.3169	959	476	0.3376
957	524	0.3322	1169	394	0.3319	957	462	0.3699	958	468	0.3168	954	519	0.3362
1090	290	0.3317	952	465	0.3319	1093	295	0.3699	958	472	0.3165	1169	387	0.336
1213	294	0.3314	1002	307	0.3317	959	514	0.3696	961	519	0.3164	960	463	0.3358
960	464	0.3312	961	518	0.3313	960	521	0.369	954	520	0.3162	1166	415	0.3357
959	334	0.331	955	521	0.3313	957	470	0.3685	955	515	0.3154	961	519	0.3355
953	465	0.3307	958	459	0.3296	957	520	0.3683	961	525	0.3152	961	521	0.3352
1090	289	0.3303	959	512	0.3295	952	523	0.3681	1167	372	0.315	1168	373	0.3347
962	520	0.3298	1169	415	0.3286	956	462	0.3676	1167	375	0.3149	1168	388	0.3346
1167	415	0.3295	955	470	0.328	1213	404	0.3674	958	471	0.3149	1052	187	0.3346
956	515	0.3293	956	470	0.3275	959	330	0.3673	1165	387	0.3149	1166	386	0.3337
958	463	0.3293	1169	407	0.3267	959	474	0.3663	1001	194	0.3147	961	520	0.3336
1167	373	0.329	960	461	0.3265	1093	297	0.3663	1210	404	0.3147	959	511	0.3333
958	468	0.3288	953	465	0.326	958	468	0.366	1052	192	0.3144	1168	377	0.3331
1168	383	0.3287	952	519	0.3259	1088	296	0.3651	958	463	0.3141	962	520	0.333
959	324	0.3285	960	516	0.3258	959	324	0.365	958	473	0.3139	957	516	0.3324
1167	385	0.3281	957	524	0.3248	1088	293	0.3649	1009	523	0.3134	1055	185	0.3312
961	519	0.3277	962	521	0.324	960	470	0.3637	955	516	0.3132	959	458	0.3311
1090	295	0.3276	960	526	0.3238	1166	380	0.3627	1053	187	0.3131	958	516	0.3308
1090	291	0.3276	962	518	0.3237	958	473	0.3625	952	525	0.3128	955	466	0.3301
1087	294	0.3272	953	469	0.3232	1093	292	0.3623	1166	380	0.3124	960	470	0.3297
1090	292	0.3271	961	469	0.3232	958	471	0.3622	960	470	0.3122	960	525	0.3296
1164	384	0.3263	960	467	0.3232	1093	289	0.3619	1000	187	0.3117	958	467	0.3286
957	521	0.326	959	525	0.3231	1167	374	0.361	1165	376	0.3113	1172	384	0.3283
1167	389	0.326	957	521	0.3228	1090	296	0.3608	1004	193	0.3112	1165	385	0.3282
1169	289	0.3258	1003	307	0.3227	1099	294	0.3606	1052	193	0.311	953	519	0.3279
1166	411	0.3258	953	519	0.3217	962	524	0.3605	1052	185	0.3109	1166	381	0.3277
1217	294	0.3256	959	338	0.3217	1001	307	0.3603	961	520	0.309	956	466	0.3274
952	525	0.3256	960	472	0.3217	1090	289	0.3592	1052	179	0.3089	958	471	0.3269
1169	392	0.3253	962	469	0.3208	1169	382	0.3592	1000	192	0.3088	1169	386	0.3267
960	525	0.3252	952	525	0.3206	1091	404	0.3585	956	470	0.3084	957	470	0.3263
1094	292	0.3252	957	473	0.3205	1173	383	0.3583	953	522	0.3072	957	524	0.3258
957	470	0.3249	957	468	0.3203	1168	386	0.3581	1001	309	0.3071	960	459	0.3254
963	523	0.3246	960	471	0.3199	1169	383	0.3581	1003	187	0.307	959	513	0.3253
960	463	0.3244	955	525	0.3188	961	525	0.3578	953	520	0.3067	957	521	0.3253
1164	411	0.3241	955	463	0.3188	1092	408	0.3573	1164	383	0.3063	1170	381	0.3251
953	469	0.324	957	464	0.3187	1213	294	0.3572	953	469	0.3055	958	472	0.3243
957	516	0.3239	1001	310	0.3176	954	462	0.3572	959	327	0.305	955	521	0.3242
959	331	0.3237	962	526	0.3175	959	511	0.3563	958	467	0.3049	960	468	0.3232
960	515	0.3236	959	461	0.3174	957	518	0.3561	1054	187	0.3047	955	518	0.3227
1169	372	0.3235	959	326	0.3172	958	472	0.3555	1004	307	0.3043	1169	373	0.3221
959	476	0.3229	954	520	0.3164	1096	404	0.3554	1168	376	0.3038	963	523	0.3216
1092	291	0.3228	955	464	0.3158	1093	404	0.3554	961	521	0.3032	958	459	0.32
961	521	0.3226	963	522	0.3149	956	521	0.3553	957	472	0.3022	952	522	0.3199
958	516	0.3226	952	524	0.3149	962	525	0.355	1173	376	0.3017	959	525	0.3197
1167	414	0.3226	957	472	0.3147	1166	387	0.3549	957	473	0.3014	958	473	0.3195
1167	382	0.3225	1169	375	0.3141	954	519	0.3546	954	524	0.3006	959	460	0.3191
955	521	0.3224	952	469	0.3141	954	466	0.3545	957	464	0.3003	1055	187	0.319
952	522	0.3224	1169	374	0.3135	960	467	0.3539	960	516	0.3003	953	465	0.3189
955	466	0.3222	959	328	0.3134	958	459	0.3539	1173	385	0.3002	959	512	0.3185
956	466	0.3215	1170	377	0.3125	954	522	0.3537	1001	199	0.3002	1165	376	0.3181
962	462	0.3211	959	456	0.3124	1086	294	0.3536	959	456	0.3002	1169	388	0.3175
955	518	0.3209	959	477	0.3119	1167	388	0.3535	1001	190	0.2999	962	462	0.3167
952	519	0.3205	1001	309	0.3108	1171	377	0.3533	956	323	0.2997	961	518	0.3163
959	458	0.3203	956	464	0.3101	960	459	0.3527	1168	377	0.2996	953	522	0.3162
1093	291	0.3201	959	475	0.3099	1166	373	0.3525	1165	373	0.2994	960	526	0.3162
960	470	0.32	961	463	0.3098	959	476	0.3525	960	459	0.2994	959	326	0.316
959	511	0.3198	953	522	0.3098	1168	387	0.3522	961	518	0.2993	954	462	0.3156
1169	413	0.3198	957	463	0.3096	959	513	0.3511	962	462	0.2992	1171	388	0.3151
1091	289	0.3198	959	460	0.309	954	465	0.351	958	459	0.299	1164	387	0.3149
1099	294	0.3197	957	471	0.3085	959	456	0.3507	962	465	0.2989	1167	287	0.3148
1164	387	0.3196	1169	393	0.3084	1169	376	0.3506	1004	308	0.2985	962	521	0.3146
1087	298	0.319	951	523	0.3081	1095	289	0.3506	955	525	0.2972	959	328	0.3145
961	520	0.3188	1169	378	0.308	1167	375	0.3496	960	468	0.297	1166	374	0.3144
953	522	0.3182	958	461	0.3079	1090	283	0.3496	963	524	0.2968	952	519	0.3143
952	524	0.3168	954	515	0.3077	1168	374	0.3493	954	466	0.2966	955	515	0.3133
1169	395	0.3166	955	516	0.3076	1093	296	0.3491	953	462	0.2966	952	525	0.3127
1167	376	0.3165	952	462	0.3075	1091	408	0.3483	1001	179	0.2964	1166	380	0.3116
958	473	0.3161	963	524	0.3067	1168	375	0.3482	960	467	0.2963	1168	380	0.3115
1168	415	0.3161	961	466	0.3063	1001	198	0.3481	955	470	0.2962	1165	373	0.3112
1094	296	0.3151	961	515	0.3061	1097	293	0.348	958	323	0.296	955	525	0.3109
